# Supplementary material for: Estimation of total glomerular number using an integrated disector method in embryonic and postnatal kidneys
Source: Can J Kidney Health Dis. 2014 Jun 17;1:12. doi: 10.1186/2054-3581-1-12 (PMC4349599; doi:10.1186/2054-3581-1-12)
Supplement: Supplementary file 1 — Additional file 1: Stepwise guide to using TrakEM2 for glomerular quantitation. 1.1. Step-wise AVI video screen capture guide for setting up disectors in the TrakEM2 environment. 1.2. Step-wise AVI video screen capture guide for importing the image stack and manually aligning the kidney pair using TrakEM2. 1.3. Stepwise AVI video screen capture guide for tagging glomeruli using the disector tool and generating the report in TrakEM2. (ZIP 22 MB) [file 40697_2014_11_MOESM1_ESM.zip]

Archive with 3 entries (3 files):
- 8929110411147807_add1.avi
- 8929110411147807_add2.avi
- 8929110411147807_add3.avi
